# Supplementary material for: Taxonomic re-evaluation of African anuran trypanosomes with the redescription and molecular diagnosis of Trypanosoma (Trypanosoma) nelspruitense Laveran, 1904 and Trypanosoma (Haematomonas) grandicolor Pienaar, 1962
Source: Parasitology. 2023 Mar 8;150(6):477–87. doi: 10.1017/S0031182023000203 (PMC10260303; doi:10.1017/S0031182023000203)
Supplement: Supplementary file 1 [file S0031182023000203sup.zip]

Archive with 2 entries (2 files):
- S0031182023000203sup001.xlsx
- S0031182023000203sup002.xlsx
