# Supplementary material for: Taxonomic re-evaluation of African anuran trypanosomes with the redescription and molecular diagnosis of Trypanosoma (Trypanosoma) nelspruitense Laveran, 1904 and Trypanosoma (Haematomonas) grandicolor Pienaar, 1962
Source: Parasitology. 2023 Mar 8;150(6):477–87. doi: 10.1017/S0031182023000203 (PMC10260303; doi:10.1017/S0031182023000203)
Supplement: Supplementary file 1 [file S0031182023000203sup.zip › S0031182023000203sup001.xlsx]

## Sheet: Sheet1
Supplementary Table 1 – Morphometric measurements of Trypanosoma species infecting South African anurans. Measurement range shown in µm (mean ± standard deviation). Body length (BL), body width (BW), nucleus length (NL), Nucleus width (NW), mid-nucleus to anterior (MA), mid-nucleus to posterior (MP), undulating membrane width (UMW), number of undulations (NU), kinetoplast length (KL), kinetoplast…
Species of Trypanosoma	BL	BW	NL	NW	MA	MP	UMW	NU	KL	KW	F	BI	NI	NP (%)
T. nelspruitense (Present study)	46.68–55.82 (50.9 ± 3.28) n=18	4.19–10.69 (6.45 ± 1.67) n=18	12–20.98 (14.9 ± 2.67) n=9	1.03–2.2 (1.44 ± 0.36) n=10	33.64–42.15 (37.73 ± 2.64) n=11	10.27–16.09 (13.28 ± 1.8) n=11	2.24–5.68 (3.43 ± 0.94) n=18	6–12 (8.78 ± 1.8) n=18	0.8–1.72 (1.06 ± 0.2) n=18	0.38–0.74 (0.52 ± 0.1) n=18	17.33–32.83 (24.29 ± 6.61) n=6	4.37–12.15 (8.41 ± 2.24) n=18	6.38–12.95 (10.53 ± 2.15) n=9	66.75–79.75 (73.17 ± 3.57) n=11
T. nelspruitense (Laveran, 1904)	24–35	2.5–3.5									20–35
T. grandicolor (Present study)	84.39–151.38 (111.73 ± 13.13) n=30	9.57–26.19 (16.49 ± 4.41) n=33	4.99–15.13 (9.1 ± 2.4) n=32	3.05–7.18 (5.34 ± 1) n=32	51.17–79.12 (61.68 ± 6.33) n=30	34.56–69.73 (49.81 ± 8.45) n=32	1.22–4.47 (2.18 ± 0.76) n=15	12–19 (15,69 ± 2,09) n=16	1.01–1.74 (1.37 ± 0.18) n=31	0.69–1.22 (0.94 ± 0.13) n=31	1.8–5.93 (3.68 ± 1.44) n=6	3.1–12.51 (7.26 ± 2.14) n=31	1.13–3.38 (1.76 ± 0.47) n=32	51.05–66.04 (55.56 ± 3.91) n=31
T. grandicolor (Pienaar, 1962)	120–150	13–16												60
