# Supplementary material for: Taxonomic re-evaluation of African anuran trypanosomes with the redescription and molecular diagnosis of Trypanosoma (Trypanosoma) nelspruitense Laveran, 1904 and Trypanosoma (Haematomonas) grandicolor Pienaar, 1962
Source: Parasitology. 2023 Mar 8;150(6):477–87. doi: 10.1017/S0031182023000203 (PMC10260303; doi:10.1017/S0031182023000203)
Supplement: Supplementary file 1 [file S0031182023000203sup.zip › S0031182023000203sup002.xlsx]

## Sheet: Sheet1
Supplementary Table 2 – Model-corrected pair-wise distances (p-distances) of Trypanosoma species. Sequences from the present study are in bold. Alignment length 2473 nt. Distance shown as percentage (%).
	Accession number	Trypanosoma species	Host species	1	2	3	4	5	6	7	8	9	10	11	12	13	14	15	16	17	18	19	20	21	22	23	24	25	26	27	28	29	30	31	32	33	34	35	36	37	38	39	40	41	42	43	44	45	46
1	OP502081	Trypanosoma grandicolor	Xenopus laevis
2	OP502082	Trypanosoma grandicolor	Xenopus laevis	0
3	OP502083	Trypanosoma nelspruitense	Amietia delalandii	11.83	11.97
4	OP502084	Trypanosoma nelspruitense	Amietia delalandii	12.56	12.84	0
5	OP502085	Trypanosoma nelspruitense	Amietia delalandii	13.79	14.86	0.08	0.08
6	AF119806	Trypanosoma fallisi	Anaxyrus americanus	8.76	11.63	11.64	12.28	13.46
7	AF119807	Trypanosoma chattoni	Rana pipiens	5.85	8.27	9.45	9.93	10.84	8.29
8	AF119808	Trypanosoma mega	Sclerophrys regularis	11.94	15.07	12.18	12.57	12.59	4.41	9.37
9	AF119809	Trypanosoma neveulemairei	Pelophylax esculentus	10.79	15.19	12.64	13.34	14.53	6.07	10.17	7.49
10	AF119810	Trypanosoma ranarum	Rana catesbaeiana	9.06	11.18	10.64	10.66	11.38	7.14	11.24	10.39	11.31
11	AF297086	Trypanosoma chelodinae	Emydura macquarii	11.53	6.71	24.15	25.15	27.21	17.6	16.31	20.46	21.9	25.01
12	AJ005279	Trypanosoma varani	Varanus exanthematicus	11.71	12.58	10.88	11.45	12.54	11.74	9.77	13.73	13.97	18.08	21.42
13	AJ009143	Trypanosoma cobitis	Barbatula barbatula	1.8	2.42	11.23	12.01	13.17	7.94	7.43	10.47	10.38	12.88	10.77	11.65
14	AJ009161	Trypanosoma rotatorium	Rana catesbeiana	8.82	11.8	10.66	11.16	11.96	3.93	7.24	5.81	4.39	8.24	17.47	10.91	7.82
15	AJ223567	Trypanosoma mega	Sclerophrys regularis	8.69	11.24	9.65	10.27	11.23	4.19	7.4	3.15	7.07	8.01	16.27	11.07	7.51	4.17
16	AJ223571	Trypanosoma therezieni	Calumma brevicorne	7.97	10.26	9.61	10.2	11.16	4.82	8.04	6.15	5.4	9.22	17.19	10.87	7.45	3.36	4.55
17	AJ620546	Trypanosoma grayi	Glossina palpalis gambiensis	6.01	7.99	10.22	10.6	11.62	8.35	6.19	11.01	10.71	8.92	18.24	7.93	5.65	7.63	8.19	7.82
18	AJ620548	Trypanosoma sp. gecko	Tarentola annularis	12.57	12.88	11.38	12.15	13.32	11.74	10.14	14.72	14.88	19.16	22.2	1.77	12.27	11.73	10.85	11.68	7.92
19	AJ620549	Trypanosoma sp. Marv	Cyprinus carpio	3.24	4.14	13.06	13.6	14.96	9.54	6.99	11.34	12.45	9.59	12.77	11.46	1.79	9.55	9.04	9.21	7.16	12.43
20	AJ620551	Trypanosoma granulosum	Anguilla anguilla	1.9	2.46	11.43	12.24	13.42	7.56	7.15	10.24	10.03	12.72	10.61	11.19	0.48	7.61	7.31	7.16	5.67	11.74	1.71
21	AJ620565	Trypanosoma binneyi	Ornithorhynchus anatinus	4.27	4.48	15.09	15.36	16.78	10.7	9.46	13.16	13.38	15.44	7.92	13.67	4.5	10.27	9.46	9.75	8.87	14.46	4.89	4.44
22	AY527221	Trypanosoma danilewskyi	Cyprinus carpio	4.75	4.95	23.86	23.89	24.17	19.34	14.07	20.32	29.61	17.93	9.25	17.72	2.95	19.29	19.19	20.04	14.25	18.65	0.98	2.95	6.37
23	DQ016613	Trypanosoma pleuronectidium	Gadus morhua	2.44	3.18	11.7	12.5	13.58	10.23	7.82	11.9	11.21	13.95	11	12.21	3.48	8.54	8.54	9.07	6.54	12.19	3.55	3.3	4.97	5.4
24	DQ016616	Trypanosoma murmanensis	Hippoglossus hippoglossus	3.19	2.9	12.6	13.48	14.79	8.19	7.15	10.2	10.34	12.96	11.13	11.72	3.42	7.49	7.18	7.61	7.23	12.21	4.27	3.15	5.19	6.32	1.96
25	DQ494415	Trypanosoma siniperca	Siniperca chuatsi	2.8	3.54	12.02	12.9	14.17	8.13	7.42	10.14	10.98	13.32	11.15	11.29	1.64	7.76	7.53	8.13	6.83	11.84	1.42	1.44	4.65	2.2	3.68	3.79
26	EF457285	Trypanosoma sp. 646	Aplastodiscus leucopygius	15.12	10.85	10.2	10.24	10.46	20.21	14.15	19.45	23.4	18.64	20	22.35	14.07	19.17	15.46	17.22	15.02	21.98	16.5	14.73	19	13.63	15.69	17.98	16.41
27	EF457286	Trypanosoma sp. 305	Trachycephalus typhonius	14.67	10.88	10.88	10.92	11.15	20.88	14.31	19.57	24.51	18.82	19.83	23.05	13.64	19.9	15.58	17.86	15.05	22.69	16.04	14.27	18.8	13.34	15.18	17.43	15.95	0.42
28	EF457287	Trypanosoma sp. 315	Trachycephalus typhonius	15.64	11.47	10.37	10.4	10.62	21.36	14.4	20.27	27.08	18.88	20.11	22.54	15.36	20.48	15.92	18.97	15.89	21.78	18.47	16.05	19.66	15.17	17.52	19.94	17.03	1.45	1.16
29	EF457288	Trypanosoma sp. 444	Leptodactylus chaquensis	15.97	11.38	10.19	10.22	10.46	20.85	14.4	19.04	26.44	19.28	20.07	24.29	14.84	20.42	14.64	17.73	16.38	24.33	16.9	15.53	20	14.62	16.03	18.56	17.09	1.02	0.87	1.78
30	EF457289	Trypanosoma sp. 322	Rhinella diptycha	14.8	10.96	10.16	10.19	10.44	20.33	11.05	21.85	25.19	16.19	20.91	21.46	14.75	18.82	16.47	19.04	12.79	21.03	18.38	15.2	20.02	16.34	15.97	17.88	16.4	4.75	5.32	5.48	5.59
31	EU021228	Trypanosoma sp. 858	Rhinella icterica	14.8	10.96	10.16	10.19	10.44	20.33	11.05	21.85	25.19	16.19	20.91	21.46	14.75	18.82	16.47	19.04	12.79	21.03	18.38	15.2	20.02	16.34	15.97	17.88	16.4	4.75	5.32	5.48	5.59	0
32	EF457292	Trypanosoma sp. 346	Rhinella margaritifera	15.1	10.65	10.5	10.54	10.79	19.24	12.55	20.5	23.57	15.34	20.37	19.63	13.54	18.57	15.52	17.89	15.4	19.4	17.75	13.96	20.18	15.51	15.62	16.54	16.14	4.99	5.57	5.95	5.85	2.86	2.86
33	EF457294	Trypanosoma sp. 339	Rhinella marina	10.33	8.47	14.52	14.58	14.84	15.59	8.28	18.75	22.16	12.84	17.6	23.56	10.03	14.08	15.9	16.75	9.18	21.22	14.63	10.6	16.72	12.2	10.9	13.29	12.44	9.25	9.15	10.61	10.23	8.56	8.56	8
34	EF457295	Trypanosoma sp. 364	Rhinella marina	10.71	8.83	16.02	16.09	16.37	16.8	7.97	19.11	23.78	16.86	17.69	22.1	9.85	16.09	17.21	20.61	8.4	20.7	13.47	10.44	17.1	12.48	10.92	12.93	12.74	9.74	9.65	10.92	11.02	8.86	8.86	8.31	1.32
35	EU021226	Trypanosoma herthameyeri	Leptodactylus chaquensis	6.89	7.42	5.99	6.35	6.92	8.34	6.26	8.85	10.07	12.53	17.17	10.45	7.36	7.39	6.5	7.45	7.35	10.59	7.63	7.09	9.58	15.3	8.16	7.65	7.39	6.4	7.01	7.15	7.28	3.36	3.36	4.18	9.91	10.24
36	EU185634	Trypanosoma ophiocephali	Channa argus	2.8	3.54	12.03	12.91	14.17	8.2	7.49	10.22	11.07	13.42	11.15	11.38	1.69	7.83	7.6	8.2	6.84	11.92	1.42	1.49	4.65	2.2	3.68	3.84	0.05	16.41	15.95	17.03	17.09	16.4	16.4	16.14	12.44	12.74	7.46
37	EU596252	Trypanosoma terena	Caiman yacare	5.35	7.31	9.79	10.3	11.27	7.95	6.58	10.07	9.86	11.83	15.11	7.8	6.63	7.53	7.09	6.94	2.2	8.34	7.08	6.53	9.54	14.02	7.23	7.05	7.18	15.19	14.74	16.22	16.04	13.88	13.88	15.35	9.29	9.24	7.51	7.25
38	JQ999962	Trypanosoma epinepheli	Epinephelus fuscoguttatus	6.28	6.05	13.78	14.75	16.2	11.81	9.81	12.89	13.59	17.09	15.54	14.67	6.29	10.71	11.69	11.6	10.77	14.62	7.33	5.95	8.5	10.26	6.77	6.61	6.38	22.63	21.98	23.3	22.49	22.05	22.05	22.61	15.11	16.27	10.16	6.44	10.68
39	KF546527	Trypanosoma ralphi	Melanosuchus niger	8.52	9.37	15.51	15.53	15.78	14.84	11.06	17.87	19.7	12.95	16.97	15.8	8.34	13.91	14.83	12.87	1.25	15.04	11.98	8.55	14.81	14.83	10.11	11.89	10.94	15.92	15.41	17.16	17.33	12.63	12.63	16.24	8.37	8.32	12.41	10.95	3.21	16.69
40	KJ601718	Trypanosoma sp.	Scardinius erythrophthalmus	2.22	2.73	11.79	12.66	13.91	7.88	7.26	10.4	10.4	12.96	10.78	11.91	0.68	7.69	7.45	7.51	5.94	12.52	1.96	0.68	4.51	3.16	3.72	3.63	1.54	14.72	14.25	16.01	15.52	15.43	15.43	14.19	10.61	10.43	7.43	1.55	6.7	6.39	8.97
41	KP768285	Trypanosoma clandestinus	Caiman yacare	7.08	6.68	23.48	23.5	23.74	19.76	14.77	26.23	24.21	17	10.15	20.46	5.55	19.02	18.31	18.29	14.52	22.56	7.54	5.36	8.76	8.36	8.21	7.99	7.19	18.44	18.25	19.96	20.08	20.79	20.79	18.14	17.44	16.94	15.66	7.19	13.55	13.82	14.93	5.62
42	KP888905	Trypanosoma sp. 3183	Pelusios upembae	3.11	7.69	15.57	16.23	16.74	13.86	6.47	16.1	15.37	12.78	15.39	13.67	3.66	12.33	12.24	10.94	8.39	15.05	5.61	3.53	6.05	9.74	4.29	4.46	4.26	25.04	24.04	25	25.92	28.84	28.84	26.57	18.92	17.75	9.14	4.26	6.76	10.5	16.85	3.8	11.95
43	KP888913	Trypanosoma sp. 5184	Pelusios subniger	3.25	8.69	15.83	16.18	16.68	14.16	6.83	16.17	16.42	13.05	15.77	14.61	3.79	12.59	12.48	11.16	8.47	16.06	5.7	3.66	6.14	10.49	4.43	4.62	4.4	24.68	23.76	24.76	25.58	28.31	28.31	26.23	18.76	19.44	9.36	4.4	6.96	10.75	16.84	3.94	12.06	0.11
44	KP888921	Trypanosoma mocambicum	Pelusios upembae	2.99	6.54	16.17	16.81	17.34	13.81	7.65	15.91	14.98	11.74	14.71	14.73	4.09	12.73	13.78	13.16	7.72	15.26	6.01	4.24	5.69	11.07	4.72	6.67	4.56	19.39	19.46	20.62	21.85	25.24	25.24	23.33	21.79	19.65	8.93	4.56	6.56	12.98	15.95	4.25	9.76	3.36	3.25
45	MH424274	Trypanosoma sp.	Pelophylax ridibundus	9.16	9.34	4.6	4.74	5.16	9.03	7.31	9.32	10.23	12.78	18.58	10.3	8.41	7.91	6.72	7.86	8.97	10.37	9.65	8.29	11.02	16.38	9.34	8.58	9	4.97	5.55	6.12	5.37	5.35	5.35	7.07	11.51	12.11	4.02	9.09	8.38	11.15	16.4	8.64	18.77	11.36	11.57	11.15
46	U39580	Trypanosoma boissoni	Zanobatus atlanticus	4.77	5.08	13.21	14.21	15.66	10.61	8.6	11.92	12.2	14.22	13.04	12.76	4.71	9.18	8.79	9.9	8.5	13.48	5.58	4.49	7.37	9.43	4.71	3.74	5.02	20.93	20.17	21.65	20.55	18.05	18.05	16.64	14.71	13.26	8.98	5.08	8.6	6.59	13.53	4.9	11.12	7.27	7.46	7.68	10.43
47	U39583	Trypanosoma rotatorium	Rana catesbeiana	8.92	11.85	10.64	11.14	11.94	4.17	7.39	6.02	4.58	8.41	17.71	11.17	8.05	0.19	4.29	3.47	7.84	11.98	9.63	7.83	10.35	18.9	8.67	7.63	7.91	19.39	20.12	20.7	20.03	19.07	19.07	18.81	14.12	16.13	7.63	7.98	7.82	10.87	14.01	7.92	19.23	12.3	12.54	12.98	8.05	9.33
48	U39584	Trypanosoma triglae	Chelidonichthys lastoviza	6.96	7.43	13.67	14.49	15.92	13.25	10.57	12.83	14.91	17.2	16.57	13.56	6.98	11.44	10.74	12.16	10.7	14.71	8.29	6.72	9.24	14.82	7.47	6.96	7.23	23.28	23.06	23.12	23.15	22.03	22.03	22.61	21.17	21.29	10.21	7.3	10.55	3.11	17.75	7.35	17.94	12.07	12.34	12.04	11.09	7.11
49	AJ009147	Trypanosoma cruzi		7.92	11.12	11.56	12.12	13.28	10.03	8.2	11.3	12.6	14.43	18.64	11.46	8.58	8.44	9.45	10.32	5.48	12.17	8.79	8.44	11.53	17.24	10.17	9.27	8.78	26.16	25.78	24.06	25.91	21.68	21.68	22.3	17.74	16.87	9.37	8.86	5.34	12.26	11	8.48	18.5	9.45	9.64	10.4	9.94	10.58
50	AJ009151	Trypanosoma dionisii		8.05	10.62	10.23	10.71	11.71	9.34	7.42	10.53	11.69	13.83	18.29	9.8	8.37	8.29	8.75	8.77	4.31	10.63	8.39	7.91	11.23	15.13	10.31	9	8.55	18.61	18.63	19.3	20.3	15.94	15.94	17.63	13.76	13.84	8.2	8.63	5.32	12.16	8.73	8.04	16.02	9.34	9.53	10.17	9	11.32
[truncated: 4 more columns]
